# Supplementary material for: Association between PhA and Physical Performance Variables in Cancer Patients
Source: Int J Environ Res Public Health. 2023 Jan 9;20(2):1145. doi: 10.3390/ijerph20021145 (PMC9859119; doi:10.3390/ijerph20021145)
Supplement: Supplementary file 1 [file ijerph-20-01145-s001.zip]

Archive with 1 entries (1 files):
- ijerph-2064129-supplementary.pdf
